# Supplementary material for: Analyzing Patient Complaints in Web-Based Reviews of Private Hospitals in Selangor, Malaysia, Using Large Language Model–Assisted Content Analysis: Mixed Methods Study
Source: JMIR Form Res. 2025 Jun 27;9:e69075. doi: 10.2196/69075 (PMC12254706; doi:10.2196/69075)
Supplement: Multimedia Appendix 6 [file formative_v9i1e69075_app6.xlsx]

## Sheet: Sheet1
Code	Thematic Code Name	Frequency
C 01	Communication Issues	506
C 02	Admission and Discharge Process	123
C 03	Appointment System Inconsistency	75
C 04	Waiting Time	382
C 05	Service Quality and Professionalism	511
C 06	Financial Concerns (Consultation Fees, Billing, Refunds)	109
C 07	Facility Maintenance	152
C 08	Doctor's Behavior and Tardiness	114
C 09	Nursing Care	122
C 10	Patient Safety and Hygiene	108
C 11	Electronic Health Information Management	22
C 12	Pharmacy Services	32
C 13	Test and Result Processing	40
C 14	Cafeteria and Facilities	48
C 15	Customer Service Training	158
C 16	Room and Amenities	115
C 17	Diagnosis and Treatment	75
C 18	Insurance Issues	40
C 19	Emergency Services	35
C 20	Language and Communication Barriers	10
C 21	Patient Rest and Comfort	64
C 22	Staff Responsiveness	192
C 23	Patient Privacy	47
C 24	Accessibility for Individuals with Disabilities	29
C 25	Medication Issues	37
C 26	Departmental Coordination	41
C 27	Front Desk Service	47
C 28	Punctuality	53
C 29	Breastfeeding Support	11
C 30	Hospital Facilities and Food Quality	57
C 31	Organizational Efficiency	95
C 32	Doctor Changes and Qualifications	16
C 33	Staff Attitude	284
C 34	Staff Overload	42
C 35	Lift and Equipment Issues	17
C 36	Insurance Billing Mistakes	9
C 37	Room Readiness	22
C 38	Workplace Rushing	9
C 39	Comparative Evaluation	11
C 40	Inefficient and Disorganized Processes	101
C 41	Amenities Adequacy	27
